# Supplementary material for: Imaging mitochondrial membrane potential via concentration-dependent fluorescence lifetime changes
Source: Nat Commun. 2025 Dec 12;16:11088. doi: 10.1038/s41467-025-66042-x (PMC12700901; doi:10.1038/s41467-025-66042-x)
Supplement: Supplementary file 8 — Source Data [file 41467_2025_66042_MOESM8_ESM.zip › Source data/Source Data - Fig1.xlsx]

## Sheet: Figure 1b
		2mM decay	500μM decay	100μM decay	20μM decay
	10.0098	0	2	1	1
	10.0342	1	1	0	1
	10.0586	1	0	0	0
	10.083	0	1	1	1
	10.1074	0	0	0	0
	10.1318	1	2	0	0
	10.1562	1	2	1	1
	10.1807	1	2	4	2
	10.2051	4	5	2	3
	10.2295	8	9	11	3
	10.2539	17	18	13	6
	10.2783	30	26	22	14
	10.3027	39	38	34	15
	10.3271	59	68	69	44
	10.3516	78	114	84	66
	10.376	129	160	149	91
	10.4004	178	251	196	165
	10.4248	303	354	287	224
	10.4492	420	482	454	315
	10.4736	520	673	547	443
	10.498	766	797	727	573
	10.5225	877	1015	875	730
	10.5469	1043	1138	1036	887
	10.5713	1350	1284	1195	1063
	10.5957	1376	1444	1352	1240
	10.6201	1533	1581	1530	1351
	10.6445	1692	1626	1585	1469
	10.6689	1738	1663	1626	1547
	10.6934	1739	1744	1762	1634
	10.7178	1863	1914	1863	1718
	10.7422	1799	1853	1903	1756
	10.7666	1855	1910	1888	1793
	10.791	1905	1954	1888	1900
	10.8154	1913	1892	1940	1944
	10.8398	1935	1982	1963	1908
	10.8643	1894	1934	1986	1894
	10.8887	1910	2000	1945	1877
	10.9131	2000	1971	1874	1865
	10.9375	1867	1970	2000	1989
	10.9619	1770	1920	1916	1954
	10.9863	1913	1914	1830	2000
	11.0107	1843	1964	1914	1989
	11.0352	1817	1939	1995	1857
	11.0596	1799	1929	1954	1862
	11.084	1741	1886	1894	1942
	11.1084	1776	1802	1835	1999
	11.1328	1695	1929	1846	1939
	11.1572	1764	1769	1893	1902
	11.1816	1699	1837	1959	1929
	11.2061	1652	1878	1894	1964
	11.2305	1708	1827	1833	1948
	11.2549	1665	1803	1848	1874
	11.2793	1578	1869	1769	1974
	11.3037	1639	1815	1811	1828
	11.3281	1651	1772	1836	1954
	11.3525	1634	1836	1903	1885
	11.377	1586	1801	1806	1976
	11.4014	1615	1753	1860	1960
	11.4258	1558	1742	1845	1880
	11.4502	1642	1718	1774	1893
	11.4746	1537	1709	1796	1915
	11.499	1581	1693	1762	1930
	11.5234	1558	1628	1784	1940
	11.5479	1458	1594	1767	1875
	11.5723	1530	1736	1757	1850
	11.5967	1464	1643	1741	1893
	11.6211	1504	1622	1680	1761
	11.6455	1441	1717	1716	1828
	11.6699	1411	1567	1719	1826
	11.6943	1388	1556	1697	1817
	11.7188	1301	1553	1646	1836
	11.7432	1344	1574	1590	1758
	11.7676	1302	1454	1621	1781
	11.792	1300	1476	1646	1703
	11.8164	1358	1547	1623	1792
	11.8408	1312	1409	1642	1660
	11.8652	1250	1465	1555	1741
	11.8896	1220	1450	1628	1612
	11.9141	1263	1383	1534	1706
	11.9385	1213	1503	1489	1698
	11.9629	1220	1422	1510	1654
	11.9873	1154	1396	1571	1668
	12.0117	1137	1363	1464	1676
	12.0361	1116	1406	1425	1609
	12.0605	1140	1328	1473	1562
	12.085	1126	1309	1440	1667
	12.1094	1080	1295	1426	1618
	12.1338	1133	1393	1409	1521
	12.1582	1097	1314	1408	1533
	12.1826	1093	1242	1363	1549
	12.207	1089	1255	1392	1576
	12.2314	1101	1227	1365	1509
	12.2559	1042	1261	1392	1587
	12.2803	1037	1230	1336	1584
	12.3047	1077	1245	1341	1462
	12.3291	1001	1226	1298	1514
	12.3535	1026	1179	1327	1534
	12.3779	1011	1160	1297	1497
	12.4023	1011	1209	1301	1474
	12.4268	977	1194	1297	1514
	12.4512	946	1144	1290	1457
	12.4756	982	1178	1231	1424
	12.5	912	1132	1226	1409
	12.5244	970	1158	1255	1407
	12.5488	854	1009	1176	1425
	12.5732	881	1140	1196	1396
	12.5977	895	1061	1225	1331
	12.6221	883	1063	1164	1336
	12.6465	830	1111	1142	1318
	12.6709	857	1105	1186	1307
	12.6953	857	1034	1048	1271
	12.7197	837	1028	1127	1213
	12.7441	753	959	1150	1321
	12.7686	782	1034	1107	1299
	12.793	824	1001	1125	1265
	12.8174	783	960	1021	1254
	12.8418	757	1014	1226	1270
	12.8662	745	1012	1120	1202
	12.8906	749	961	1020	1235
	12.915	730	940	1097	1242
	12.9395	700	940	1010	1147
	12.9639	724	950	1013	1237
	12.9883	711	927	974	1216
	13.0127	732	920	1005	1192
	13.0371	685	886	924	1181
	13.0615	656	824	951	1149
	13.0859	675	866	931	1168
	13.1104	668	843	982	1127
	13.1348	617	805	950	1133
	13.1592	626	799	908	1119
	13.1836	634	767	861	1164
	13.208	589	832	934	1101
	13.2324	585	754	876	1104
	13.2568	549	786	837	1043
	13.2812	627	767	891	1062
	13.3057	605	714	819	979
	13.3301	576	750	828	1087
	13.3545	579	758	847	1035
	13.3789	540	705	849	989
	13.4033	554	736	838	1044
	13.4277	555	722	824	1027
	13.4521	580	758	854	1003
	13.4766	557	732	766	1045
	13.501	543	716	741	960
	13.5254	558	683	807	996
	13.5498	494	694	785	1007
	13.5742	504	663	801	962
	13.5986	539	676	776	930
	13.623	463	650	755	922
	13.6475	473	598	763	949
	13.6719	478	656	735	887
	13.6963	548	627	703	911
	13.7207	505	606	743	974
	13.7451	488	633	698	905
	13.7695	469	625	728	881
	13.7939	475	642	676	900
	13.8184	437	627	702	881
	13.8428	454	612	680	866
	13.8672	407	627	670	851
	13.8916	432	625	696	878
	13.916	445	640	653	835
	13.9404	467	538	662	862
	13.9648	386	522	680	804
	13.9893	444	564	700	845
	14.0137	382	552	602	803
	14.0381	401	551	661	790
	14.0625	392	499	661	818
	14.0869	385	545	647	777
	14.1113	407	544	574	772
	14.1357	375	560	598	767
	14.1602	359	524	572	756
	14.1846	415	559	571	782
	14.209	393	493	557	781
	14.2334	346	521	592	735
	14.2578	352	495	564	707
	14.2822	373	518	581	741
	14.3066	349	476	565	733
	14.3311	324	552	539	747
	14.3555	320	484	536	757
	14.3799	354	453	588	687
	14.4043	333	473	540	737
	14.4287	346	490	579	721
	14.4531	329	463	517	645
	14.4775	338	470	555	687
	14.502	324	425	516	686
	14.5264	308	491	470	669
	14.5508	297	406	547	651
	14.5752	295	462	516	638
	14.5996	306	416	495	643
	14.624	287	422	513	631
	14.6484	287	389	477	610
	14.6729	297	397	486	615
	14.6973	283	388	468	650
	14.7217	276	412	473	648
	14.7461	246	422	484	617
	14.7705	279	416	460	549
	14.7949	267	382	462	602
	14.8193	292	351	437	585
	14.8438	262	342	451	558
	14.8682	243	374	453	598
	14.8926	270	389	433	570
	14.917	242	389	452	572
	14.9414	249	385	419	610
	14.9658	259	332	415	562
	14.9902	242	381	428	580
	15.0146	225	331	427	544
	15.0391	242	322	416	561
	15.0635	242	350	433	559
	15.0879	231	339	427	550
	15.1123	238	317	420	578
	15.1367	217	345	369	549
	15.1611	239	334	386	521
	15.1855	210	325	372	545
	15.21	223	348	369	544
	15.2344	231	350	412	516
	15.2588	175	355	368	449
	15.2832	194	299	398	503
	15.3076	191	304	348	474
	15.332	227	269	359	491
	15.3565	200	295	368	490
	15.3809	180	305	329	494
	15.4053	170	276	340	506
	15.4297	182	285	341	483
	15.4541	189	296	321	429
	15.4785	194	268	366	461
	15.5029	205	276	321	434
	15.5273	191	275	324	447
	15.5518	215	278	335	453
	15.5762	173	280	313	420
	15.6006	192	268	353	410
	15.625	148	279	374	442
	15.6494	166	269	297	417
	15.6738	190	253	309	437
	15.6982	163	242	326	410
	15.7227	154	260	307	430
	15.7471	177	271	330	405
	15.7715	144	250	321	391
	15.7959	159	234	312	415
	15.8203	151	244	257	393
	15.8447	157	256	316	395
	15.8691	154	209	286	397
	15.8936	158	234	253	366
	15.918	171	235	275	352
	15.9424	153	260	281	397
	15.9668	154	222	280	391
	15.9912	148	202	262	371
	16.0156	137	237	256	396
	16.04	152	220	257	395
	16.0645	145	221	279	359
	16.0889	134	200	263	352
	16.1133	139	197	279	344
	16.1377	145	203	238	353
	16.1621	115	200	235	374
	16.1865	133	215	247	353
	16.2109	147	170	244	375
	16.2354	113	186	232	330
	16.2598	114	203	238	348
	16.2842	126	204	233	350
	16.3086	114	180	219	332
	16.333	104	183	256	309
	16.3574	120	182	205	312
	16.3818	120	173	223	311
	16.4062	112	185	220	329
	16.4307	99	174	209	326
	16.4551	122	171	223	312
	16.4795	99	183	219	305
	16.5039	121	170	227	306
	16.5283	117	172	212	305
	16.5527	105	192	212	330
	16.5771	98	185	202	292
	16.6016	110	149	212	294
	16.626	103	176	193	267
	16.6504	126	149	231	307
	16.6748	84	162	211	283
	16.6992	108	183	216	304
	16.7236	102	177	186	287
	16.748	89	160	198	294
	16.7725	82	142	193	305
	16.7969	76	143	201	309
	16.8213	79	141	185	274
	16.8457	94	183	193	276
	16.8701	91	150	187	225
	16.8945	87	153	191	259
	16.9189	88	185	189	223
	16.9434	82	164	174	264
	16.9678	102	148	166	269
	16.9922	75	150	176	250
	17.0166	98	153	182	251
	17.041	99	144	160	232
	17.0654	77	119	170	247
	17.0898	84	128	185	231
	17.1143	76	143	156	216
	17.1387	70	123	143	222
	17.1631	81	113	183	245
	17.1875	83	141	160	254
	17.2119	72	135	165	237
	17.2363	75	133	173	211
	17.2607	73	129	169	227
	17.2852	66	106	172	218
	17.3096	68	126	171	217
	17.334	66	127	158	233
	17.3584	80	116	159	217
	17.3828	80	121	148	196
	17.4072	67	112	154	212
	17.4316	73	121	160	218
	17.4561	75	114	123	180
	17.4805	75	113	178	188
	17.5049	74	126	169	193
	17.5293	56	112	149	193
	17.5537	54	105	158	220
	17.5781	63	110	146	187
	17.6025	65	107	140	211
	17.627	53	90	150	202
	17.6514	49	105	133	179
	17.6758	69	109	157	189
	17.7002	49	108	127	176
	17.7246	66	106	134	189
	17.749	46	112	136	188
	17.7734	54	100	126	191
	17.7979	58	92	115	162
	17.8223	49	96	114	170
	17.8467	42	103	124	157
	17.8711	42	89	115	154
	17.8955	53	93	102	166
	17.9199	50	93	111	187
	17.9443	38	98	116	173
	17.9688	56	81	126	173
	17.9932	53	86	98	194

## Sheet: Figure 1c
	Concentration	intensity	lifetime
	50 nM	214	1.72
	100 nM	503	1.72
	200 nM	1032	1.72
	500 nM	2306	1.77
	1 μM	4806	1.82
	2 μM	8798	1.9
	5 μM	20066	2.14
	10 μM	37333	2.25
	20 μM	58865	2.59
	50 μM	84016	2.49
	100 μM	98228	2.33
	200 μM	106166	2.27
	500 μM	109754	2.16
	1 mM	108232	2.06
	2 mM	98817	1.84

## Sheet: Figure 1d
		Concentration	intensity	lifetime
		100 nM	24	1.54
		200 nM	43	1.57
		500 nM	112	1.52
		1 μM	194	1.53
		2 μM	394	1.51
		5 μM	977	1.58
		10 μM	1829	1.71
		20 μM	3411	1.85
		50 μM	6312	2.23
		100 μM	8616	2.47
		200 μM	10352	2.83
		500 μM	11942	3.18
		1 mM	12255	3.31
		2 mM	12198	3.34
		5 mM	11926	2.89
		10 mM	11392	2.53

## Sheet: Figure 1g
	2 μM	1 μM	500 nM	200 nM	100 nM	50 nM	20 nM	5 μM	10 μM
	0.317703	0.8392	0.877207	1.2746	1.4599	1.47327	1.53281	0.312826	0.253318
	0.286993	0.837615	0.927486	1.28287	1.44465	1.57291	1.5001	0.223983	0.259066
	0.29495	0.885726	0.904138	1.29392	1.46251	1.51349	1.53725	0.284909	0.237482
	0.350898	0.87908	0.979989	1.30147	1.45705	1.57511	1.51917	0.316977	0.216563
	0.359796	0.877769	1.00663	1.28887	1.47866	1.53916	1.53886	0.254949	0.214632
	0.345708	0.779734	0.865411	1.30873	1.52834	1.5419	1.55178	0.249872	0.220389

## Sheet: Figure 1h
	10 μM	5 μM	2 μM	1 μM	500 nM	200 nM	100 nM	20 μM	50 μM
	0.208823	0.251933	0.313591	0.353535	0.388986	0.373287	0.388235	0.155608	0.110247
	0.212547	0.252687	0.310893	0.361605	0.409368	0.362854	0.391213	0.16431	0.112903
	0.207195	0.253877	0.303802	0.364991	0.377911	0.385756	0.393771	0.166905	0.119789
	0.209015	0.255654	0.318087	0.369116	0.374658	0.393521	0.392646	0.169908	0.117206
	0.21079	0.257842	0.310306	0.359689	0.385234	0.36504	0.394173	0.159376	0.117976
	0.205713	0.25329	0.292641	0.36627	0.385056	0.399682	0.3872	0.166983	0.118661

## Sheet: Figure 1i
	10 μM	5 μM	2 μM	1 μM	500 nM	200 nM	100 nM	20 μM	50 μM	100 μM
	1.94935	1.98746	1.98438	2.05086	2.04735	2.06078	2.04583	1.92878	1.88104	1.64102
	1.95058	1.97673	1.98321	2.03875	2.03101	2.05933	2.06749	1.94519	1.85176	1.69477
	1.98351	1.97396	2.01137	2.03411	2.06491	2.0713	2.08173	1.94414	1.83171	1.68576
	1.95808	1.9709	2.01271	2.02663	2.03315	2.0421	2.08619	1.9424	1.83518	1.67436
	1.95454	1.99253	1.98853	2.05573	2.08083	2.04868	2.06845	1.94449	1.84712	1.6475
	1.94947	1.9723	1.98728	2.0375	2.07792	2.03247	2.06563	1.93449	1.85625	1.62565

## Sheet: Figure 1j
	10 μM	5 μM	2 μM	1 μM	500 nM	200 nM	100 nM	20 μM	50 μM	100 μM
	1.83322	1.88324	1.92211	1.92423	1.98218	1.94611	2.00321	1.74826	1.69515	1.43598
	1.83627	1.8913	1.9281	1.91345	1.9406	1.98451	1.95077	1.77805	1.77228	1.40566
	1.80843	1.92308	1.92685	1.95223	1.96163	1.92999	1.93278	1.77385	1.71247	1.45733
	1.83973	1.88235	1.91981	1.96616	1.95211	1.924	1.94992	1.73031	1.68594	1.38078
	1.8496	1.91265	1.93735	1.97253	2.01863	1.95539	1.97044	1.7591	1.63256	1.37857
	1.84779	1.9135	1.92133	1.94514	1.95191	1.96209	1.99483	1.73312	1.70461	1.36173
