# Supplementary material for: Imaging mitochondrial membrane potential via concentration-dependent fluorescence lifetime changes
Source: Nat Commun. 2025 Dec 12;16:11088. doi: 10.1038/s41467-025-66042-x (PMC12700901; doi:10.1038/s41467-025-66042-x)
Supplement: Supplementary file 8 — Source Data [file 41467_2025_66042_MOESM8_ESM.zip › Source data/Source Data - Fig2.xlsx]

## Sheet: Figure 2d
	Ctrl															Treated
FCCP	0.942912	1.07303	1.10985	1.1696	1.10702	1.16185	1.07356	1.00908	1.00359	0.976079	1.06543	1.13926	1.12244	1.09705		1.62204	1.64698	1.59694	1.60562	1.71069	1.72532	1.59381	1.60098	1.57357	1.50186	1.56754	1.59289	1.5848	1.59327
Antimycin A	0.961435	1.14022	0.959505	0.970364	1.0426	1.12458	1.03165	1.00325	1.00839	0.9981	0.980914	1.0603	1.11722	1.03698		1.44499	1.40515	1.38134	1.37373	1.41447	1.39051	1.39471	1.29089	1.24593	1.36897	1.35495	1.38599	1.36383	1.30867
Rotenone	1.11172	1.1553	1.15907	1.2241	1.03947	0.989919	1.19724	1.12568	1.06582	1.07602	1.10956	1.0151				1.376	1.40352	1.31546	1.34421	1.32868	1.35487	1.36765	1.32492	1.27827	1.3208	1.18683	1.28967	1.34082
Oligomycin	1.09851	1.2243	1.17249	1.25433	0.978476	1.22915	1.09603	1.07774	1.09167	1.13723	1.1097	1.14369				0.783847	0.878785	0.875061	0.875425	0.876243	0.912238	0.865177	0.916965	0.92295	0.906273	0.846529	0.795579	0.880447

## Sheet: Figure 2f
	time	Lifetime	Intensity
	0	1.31229	23.6602
	15	1.30982	23.5327
	30	1.30696	23.669
	45	1.30774	25.1742
	60	1.28711	27.8484
	75	1.26655	30.4329
	90	1.25094	32.2153
	105	1.23407	33.4882
	120	1.22646	34.6791
	135	1.21026	35.9041
	150	1.20558	36.5571
	165	1.19252	36.8319
	180	1.18766	36.4869
	195	1.18122	36.3225
	210	1.17412	35.5109
	225	1.1741	35.6397
	240	1.16296	36.4708
	255	1.15984	38.0872
	270	1.15005	38.5232
	285	1.14264	40.0737
	300	1.12375	41.4536
	315	1.09815	42.929
	330	1.08256	45.0807
	345	1.06181	46.6052
	360	1.04778	47.9069
	375	1.02839	49.0158
	390	1.01307	49.7075
	405	0.998175	51.6786
	420	0.9834	52.6356
	435	0.977212	53.1277
	450	0.968435	53.3327
	465	0.966564	53.1622
	480	0.960253	53.542
	495	0.952784	55.1348
	510	0.944091	55.5423
	525	0.936103	55.7043
	540	0.933507	55.0233
	555	0.930151	54.3404
	570	0.92461	54.5012
	585	0.923666	54.5192
	600	0.920153	54.4758
	615	0.918508	55.3018
	630	0.920293	55.378
	645	0.914892	55.4749
	660	0.913301	54.6497
	675	0.906398	54.5167
	690	0.906618	55.271
	705	0.908689	55.4076
	720	0.904542	37.7604
	735	1.22986	6.34358
	750	1.23354	5.94323
