# Supplementary material for: Imaging mitochondrial membrane potential via concentration-dependent fluorescence lifetime changes
Source: Nat Commun. 2025 Dec 12;16:11088. doi: 10.1038/s41467-025-66042-x (PMC12700901; doi:10.1038/s41467-025-66042-x)
Supplement: Supplementary file 8 — Source Data [file 41467_2025_66042_MOESM8_ESM.zip › Source data/Source Data - Fig3.xlsx]

## Sheet: Figure 3b
		Ctrl															Treated
	FBS starvation	1.15088	1.04291	1.07303	1.10985	1.1696	1.10702	1.12664	1.10035	1.11566	1.13192	1.11414					0.70161	0.83159	0.689009	0.7303	0.733884	0.662806	0.896903	0.891491	0.893997	0.903222	0.873128
	Nutrient starvation	1.14638	1.06534	1.19189	1.15752	1.11148	1.17018	1.08678	1.11457	1.13621	1.09764	1.09217	1.08216				0.670119	0.720837	0.838862	0.846657	0.775189	0.729538	0.782971	0.821896	0.796415	0.937525	0.918956	0.821976
	Senescence	0.93253	0.944915	0.94244	0.922708	0.997487	0.953107	0.917062	0.929448	0.99297	0.859976	1.02122					1.37311	1.45445	1.46802	1.48915	1.46983	1.48902	1.50757	1.49976	1.49762	1.47211	1.49269

## Sheet: Figure 3e
		scr															KO
	COX4I1	0.939536	0.87202	0.975538	0.999469	0.942086	1.07769	0.893559	1.07115	1.22738	1.13034	1.22259	1.18261	1.21323	1.10928		1.48506	1.56925	1.54079	1.53821	1.40849	1.59149	1.45052	1.57944	1.60493	1.4792	1.52842	1.45975	1.53148	1.48088	1.59772
	NDUFS2	1.06101	1.13836	1.19459	1.11519	1.078	0.970223	1.1382	1.24348	1.13072	1.23237	1.04824	1.11063	1.24091	1.05535	1.11348	1.40122	1.50828	1.44934	1.48241	1.51658	1.50529	1.49168	1.50873	1.50661	1.49873	1.52125	1.526	1.52523	1.45421	1.42081

## Sheet: Figure 3g
	Oocyte	Granulosa cells
	1.57553	1.32489
	1.54349	1.27591
	1.55536	1.28882
	1.49506	1.14147
	1.49866	1.12027
	1.53705	1.28457
	1.52096	1.21909
	1.47099	1.13255

## Sheet: Figure 3i
	GV	MⅡ
	1.52417	1.26458
	1.57525	1.38076
	1.52302	1.4081
	1.48525	1.2795
	1.50962	1.3358
	1.51239	1.28246
	1.50666	1.32929
	1.54349	1.35941

## Sheet: Figure 3k
	Naive	Activated
	1.72927	1.32779
	1.73217	0.967057
	1.69161	1.09681
	1.71692	1.34976
	1.75428	1.14314
	1.53144	1.05465
	1.70785	1.2934
	1.71162	1.49637
	1.66882	1.20725
	1.71373	1.06608
	1.67565	1.18494
	1.68775	1.33769
	1.72431	1.29893
	1.65398	1.06455
	1.97262	1.13093
	1.7885	1.15311
	1.95805	1.1065
	1.81868	1.21837
