# Supplementary material for: Imaging mitochondrial membrane potential via concentration-dependent fluorescence lifetime changes
Source: Nat Commun. 2025 Dec 12;16:11088. doi: 10.1038/s41467-025-66042-x (PMC12700901; doi:10.1038/s41467-025-66042-x)
Supplement: Supplementary file 8 — Source Data [file 41467_2025_66042_MOESM8_ESM.zip › Source data/Source Data - Fig4.xlsx]

## Sheet: Figure 4c
	2-cell			4-cell					8-cell
	Cell 1	Cell 2		Cell 1	Cell 2	Cell 3	Cell 4		Cell 1	Cell 2	Cell 3	Cell 4	Cell 5	Cell 6	Cell 7	Cell 8
	1.42353	1.43419		1.26445	1.40487	1.40356	1.42393		1.27592	1.24283	1.26553	1.36587	1.38344	1.42841	1.43315	1.49912
	1.41925	1.42913		1.29975	1.40357	1.40234	1.43424		1.23469	1.27245	1.27792	1.34376	1.38647	1.43601	1.45115	1.47467
	1.41005	1.42278		1.24001	1.411	1.4157	1.43147		1.26553	1.2796	1.29337	1.31502	1.39344	1.45056	1.44279	1.46853
