# Supplementary material for: Imaging mitochondrial membrane potential via concentration-dependent fluorescence lifetime changes
Source: Nat Commun. 2025 Dec 12;16:11088. doi: 10.1038/s41467-025-66042-x (PMC12700901; doi:10.1038/s41467-025-66042-x)
Supplement: Supplementary file 8 — Source Data [file 41467_2025_66042_MOESM8_ESM.zip › Source data/Source Data - Fig5.xlsx]

## Sheet: Figure 5c
		distance	lifetime
		37.4405	1.22694
		47.1649	1.15283
		37.6481	1.16067
		31.1486	1.22904
		54.2655	0.9765
		44.4248	1.06467
		29.6539	1.31344
		45.3976	1.24893
		42.5108	1.1159
		35.629	1.17764
		27.8094	1.23248
		52.881	1.13977
		48.2997	1.06188
		52.1661	0.987765
		37.24	1.06325
		24.0836	1.1705
		35.6391	1.35965
		43.5291	1.41573
		25.1098	1.105
		23.7524	1.36925
		23.611	1.47603
		25.1789	1.49811
		48.0342	1.35275
		22.0526	1.42895
		30.3496	1.1116
		27.8721	1.387
		28.8536	1.43912
		24.5457	1.46018
		26.8194	1.4942
		60.7572	0.925077
		22.2921	1.3672
		30.1978	1.4625
		23.3067	1.4895
		26.9633	1.46606
		18.3194	1.40839
		17.8793	1.50175
		27.7953	1.46631
		32.6276	1.42116
		15.9324	1.43724
		56.9933	1.09373
		52.5303	1.16573
		29.221	1.3964
		18.716	1.46136
		32.701	1.43688
		37.6546	1.37887
		19.1177	1.35183
		25.0358	1.387
		15.0808	1.423
		17.8884	1.382
		35.4192	1.09045
		40.1561	1.2495
		58.4531	1.0655
		21.4297	1.477
		15.2892	1.50557
		49.5247	1.10935
		37.3878	1.19722
		20.075	1.5244
		51.6182	1.24294
		13.8077	1.54896
		62.3885	1.19038
		19.7331	1.34309
		20.9418	1.45979
		57.7639	1.21725
		44.6974	1.13827
		16.2202	1.41409
		49.7959	1.26598
		28.3309	1.35687
		26.6599	1.51
		23.4588	1.34821
		51.8571	1.08417
		36.5052	1.22576
		44.9153	1.06875
		12.381	1.48145
		63.2519	1.25528
		40.4125	1.16442
		46.4993	1.24618
		32.8193	1.2213
		53.5387	1.2248
		33.9408	1.29666
		13.9681	1.49207
		41.9646	1.34548
		60.3148	1.26092
		44.641	1.179
		32.2427	1.40168
		5.01571	1.454
		24.9063	1.35162
		17.7912	1.51766
		44.1604	1.40933
		45.4887	1.22906
		33.3663	1.357
		39.115	1.25224
		15.7051	1.474
		23.7079	1.48848
		42.9497	1.30317
		13.3812	1.49486
		12.8388	1.5255
		55.8098	1.27266
		14.4142	1.45329
		12.1229	1.43767
		47.1672	1.23977
		35.4501	1.253
		63.5088	1.344
		52.2974	1.31033
		48.1469	1.26495
		59.5468	1.30655
		53.3725	1.22532
		28.9832	1.4485
		15.4621	1.42326
		18.7075	1.46339
		44.081	1.22304
		11.9853	1.39425
		23.68	1.36886
		57.7749	1.255
		27.778	1.5015
		61.8957	1.24809
		13.5475	1.53783
		17.7508	1.5402
		28.3202	1.4495
		44.6709	1.2395
		12.434	1.52235
		15.2846	1.42833
		10.9034	1.6485
		36.8381	1.26568
		13.9157	1.874
		32.1383	1.36433
		41.8107	1.25694
		52.2963	1.23632
		42.9592	1.24602
		46.4511	1.16997
		17.5124	1.41702
		35.9659	1.30682
		64.3418	1.1565
		35.7543	1.29029
		21.0243	1.4949
		14.6252	1.44806
		30.4884	1.34556
		20.01	1.33317
		14.659	1.41562
		19.2699	1.51585
		61.6656	1.18115
		43.7369	1.22687
		51.6635	1.23625
		64.8722	1.33143
		25.1424	1.5005
		16.2903	1.35825
		15.8254	1.4814
		45.0498	1.26867
		42.2161	1.23793
		39.468	1.23637
		52.0558	1.10462
		18.7616	1.41763
		28.5347	1.3794
		36.3873	1.16
		26.1388	1.368
		36.8563	1.20903
		24.2902	1.38167
		38.7101	1.1513
		25.1542	1.44927
		18.632	1.34467
		20.8013	1.325
		33.6477	1.26014
		50.4732	1.08273
		24.8899	1.30264
		19.5151	1.4448
		33.4199	1.2642
		35.018	1.20482
		24.2347	1.41658
		34.4118	1.20988
		22.2238	1.2372
		27.5304	1.286
		38.6281	1.21988
		39.8259	1.1203
		26.9839	1.2935
		36.5673	1.22608
		25.1565	1.30734
		28.6717	1.28262
		34.7198	1.17766
		42.4709	1.137
		30.6437	1.25706
		46.0982	0.983412
		38.4083	1.18961
		30.8334	1.15933
		41.5614	1.18805
		30.9935	1.2165
		31.2286	1.17168
		38.928	1.21939
		35.5245	1.19013
		46.7805	1.12702
		37.8215	1.13004
		40.4292	1.13741
		24.4644	1.18866
		10.587	1.47147
		30.038	1.00875
		18.5616	1.30042
		30.8207	1.08987
		28.4401	1.04247
		16.5287	1.39409
		28.5275	1.05671
		13.1782	1.41197
		20.5404	1.28324
		27.31	1.09098
		15.8804	1.39225
		20.7277	1.28042
		14.9908	1.3775
		12.7314	1.42092
		19.1394	1.3645
		29.9431	1.03675
		29.2889	1.06974
		14.014	1.38583
		32.2288	1.03687
		18.0514	1.34772
		18.9341	1.32565
		16.4536	1.3664
		15.1079	1.34424
		15.7056	1.336
		15.6159	1.30471
		16.8559	1.34448
		20.0313	1.34451
		28.1591	1.1344
		23.9755	1.11348
		28.7743	1.04695
		26.5113	1.15103
		21.4974	1.21481
		18.3753	1.31287
		23.5487	1.16395
		24.0467	1.29974
		29.0473	1.05735
		19.8461	1.24238
		25.8886	1.1048
		20.742	1.28134
		22.3538	1.25646
		19.9632	1.27813
		28.5358	1.13011
		29.4538	1.0205
		22.9612	1.19631
		23.8949	1.19624
		31.9984	1.03733
		21.3839	1.2375
		21.2762	1.17728
		23.1665	1.18325
		22.3488	1.19811
		23.7286	1.1752
		24.3618	1.15242
		29.1378	1.04243
		31.3015	0.941463
		23.0071	1.15185
		22.8992	1.21234
		23.8924	1.12125
		26.1782	1.13477
		24.5885	1.16594
		26.5284	1.09676
		27.1829	1.20866
		27.6636	0.961429
		26.5701	1.10283
		26.461	1.10912
		28.0145	1.14845
		26.5488	1.02875
		28.1985	1.05761
		28.3989	1.01675
		30.2417	1.05181
		30.0122	1.11429
		29.7231	1.05369
		30.024	1.06622

## Sheet: Figure 5d
		distance	lifetime
		74.4425	0.872642
		67.8209	0.90469
		45.5192	0.868955
		54.5155	0.97673
		51.83	0.987795
		46.258	1.05542
		46.4228	0.999393
		42.1602	1.01849
		45.4707	1.007
		38.1362	0.896612
		36.0194	1.00473
		31.0184	0.945033
		34.4122	1.03041
		34.0454	1.06147
		27.5209	1.11151
		23.9634	1.09152
		18.711	1.09475
		18.3855	1.18117
		34.5872	1.0125
		18.3899	1.18091
		37.7754	0.961955
		25.9692	1.08035
		21.4072	1.11037
		18.1864	1.14791
		16.8523	1.15888
		43.9743	1.05811
		41.8745	0.962419
		46.3277	0.995668
		44.8722	0.973056
		9.61887	1.29761
		14.9895	1.192
		11.9895	1.2111
		36.1659	0.975956
		11.1654	1.28262
		17.8598	1.0884
		8.93518	1.3219
		12.5156	1.25711
		11.0178	1.28566
		11.4544	1.26943
		12.5977	1.25716
		7.8077	1.24225
		11.1485	1.2998
		20.6572	1.08079
		16.6181	1.18797
		7.56947	1.3404
		11.1987	1.27837
		18.4275	1.19812
		10.8345	1.27884
		2.69809	1.31718
		8.94262	1.25732
		6.41414	1.36129
		7.36384	1.33054
		5.33973	1.31047
		2.13526	1.33938
		1.92512	1.37536
		12.9728	1.27728
		10.7206	1.25059
		4.75327	1.35397
		6.13642	1.38987
		13.7973	1.26173
		3.5086	1.36336
		32.0861	1.05843
		23.4483	1.10529
		14.7853	1.27922
		24.8681	1.0868
		19.8591	1.10706
		3.54102	1.32264
		4.30561	1.32163
		22.6802	1.02437
		3.17765	1.32395
		2.20428	1.33629
		16.2843	1.18757
		23.4817	1.05558
		3.10924	1.36686
		4.28731	1.37106
		3.85748	1.34689
		4.59846	1.34077
		4.50485	1.36787
		4.68261	1.32451
		4.4119	1.36817
		6.11976	1.31539
		4.76695	1.37505
		25.1082	0.990346
		26.6271	0.995139
		45.4858	0.979126
		6.53083	1.35073
		5.60021	1.31817
		6.83002	1.28135
		29.2228	1.00623
		7.35784	1.40595
		7.87481	1.32651
		54.1257	0.91568
		8.03787	1.33708
		52.4939	0.948611
		12.1955	1.28164
		12.4368	1.28242
		12.4936	1.29354
		13.2191	1.30464
		14.0029	1.194
		14.2706	1.33515
		14.6623	1.32164
		17.5023	1.11128
		16.7642	1.28574
		17.5723	1.26
		19.118	1.31457
		23.0325	1.05033
		24.159	1.01636
		22.5284	1.00417
		23.4519	1.0955
		26.1087	0.980398
		24.2995	1.25503
		26.1983	1.26511
		21.3772	1.37075
		17.5835	1.37092
		19.9817	1.27989
		24.1449	1.16942
		20.4278	1.38468
		22.4127	1.19738
		6.09659	1.48656
		29.3007	1.1016
		6.93092	1.5945
		14.2883	1.30275
		12.9483	1.40345
		9.82439	1.5175
		24.4683	1.21586
		19.2171	1.29367
		17.7576	1.292
		34.0568	1.02469
		25.2417	1.17067
		27.8432	1.04712
		21.3511	1.2607
		22.5339	1.27515
		30.9676	1.0735
		18.8279	1.345
		24.8093	1.16255
		27.3654	1.08404
		32.3334	0.916583
		13.9737	1.44364
		19.9588	1.33986
		16.842	1.404
		20.7294	1.308
		30.9416	1.07625
		16.7171	1.42672
		8.09948	1.4712
		28.0251	1.05613
		8.08959	1.46093
		32.9714	0.996745
		14.452	1.36367
		26.7124	1.07625
		10.4664	1.43275
		29.6029	1.03426
		18.5134	1.34135
		24.253	1.27258
		13.1602	1.43189
		24.0843	1.1509
		18.6681	1.39767
		13.7134	1.44335
		9.02442	1.43283
		13.729	1.42957
		24.1164	1.22344
		26.3526	1.1764
		15.264	1.40369
		30.4958	1.09092
		11.9235	1.44025
		24.3038	1.1842
		7.43699	1.47622
		33.2087	0.98336
		7.57029	1.47515
		9.52059	1.45663
		22.5415	1.24856
		25.7418	1.14601
		18.798	1.32749
		31.7242	0.953647
		7.23002	1.43679
		29.1325	1.03689
		33.5532	0.997571
		25.8561	1.20486
		13.1974	1.4386
		30.3301	1.077
		10.2937	1.45884
		15.6482	1.37824
		15.1594	1.36364
		13.5973	1.41966
		9.09133	1.45975
		14.759	1.31425
		16.9119	1.37222
		11.2962	1.46483
		10.2785	1.47335
		10.5065	1.42988
		27.8292	1.10105
		24.4644	1.18866
		10.587	1.47147
		30.038	1.00875
		18.5616	1.30042
		30.8207	1.08987
		28.4401	1.04247
		16.5287	1.39409
		28.5275	1.05671
		13.1782	1.41197
		20.5404	1.28324
		27.31	1.09098
		15.8804	1.39225
		20.7277	1.28042
		14.9908	1.3775
		12.7314	1.42092
		19.1394	1.3645
		29.9431	1.03675
		29.2889	1.06974
		14.014	1.38583
		32.2288	1.03687
		18.0514	1.34772
		18.9341	1.32565
		16.4536	1.3664
		15.1079	1.34424
		15.7056	1.336
		15.6159	1.30471
		16.8559	1.34448
		20.0313	1.34451
		28.1591	1.1344
		23.9755	1.11348
		28.7743	1.04695
		26.5113	1.15103
		21.4974	1.21481
		18.3753	1.31287
		23.5487	1.16395
		24.0467	1.29974
		29.0473	1.05735
		19.8461	1.24238
		25.8886	1.1048
		20.742	1.28134
		22.3538	1.25646
		19.9632	1.27813
		28.5358	1.13011
		29.4538	1.0205
		22.9612	1.19631
		23.8949	1.19624
		31.9984	1.03733
		21.3839	1.2375
		21.2762	1.17728
		23.1665	1.18325
		22.3488	1.19811
		23.7286	1.1752
		24.3618	1.15242
		29.1378	1.04243
		31.3015	0.941463
		23.0071	1.15185
		22.8992	1.21234
		23.8924	1.12125
		26.1782	1.13477
		24.5885	1.16594
		26.5284	1.09676
		27.1829	1.20866
		27.6636	0.961429
		26.5701	1.10283
		26.461	1.10912
		28.0145	1.14845
		26.5488	1.02875
		28.1985	1.05761
		28.3989	1.01675
		30.2417	1.05181
		30.0122	1.11429
		29.7231	1.05369
		30.024	1.06622

## Sheet: Figure 5f
		Neurite	Soma
		0.872905	1.32555
		0.766689	1.04753
		0.82291	1.05944
		0.705116	0.955352
		0.767226	1.09904
		0.809638	1.14837
