# Supplementary material for: Imaging mitochondrial membrane potential via concentration-dependent fluorescence lifetime changes
Source: Nat Commun. 2025 Dec 12;16:11088. doi: 10.1038/s41467-025-66042-x (PMC12700901; doi:10.1038/s41467-025-66042-x)
Supplement: Supplementary file 8 — Source Data [file 41467_2025_66042_MOESM8_ESM.zip › Source data/Source Data - Fig6.xlsx]

## Sheet: Figure 6b
	time	ROI1	ROI2
	0	1.05951	1.29811
	15	1.0614	1.26732
	30	1.06881	1.2877
	45	1.07533	1.3314
	60	1.08183	1.30631
	75	1.08606	1.26974
	90	1.0641	1.25493
	105	1.06114	1.23609
	120	1.05436	1.27361
	135	1.0579	1.2803
	150	1.04334	1.28488
	165	1.04456	1.29025
	180	1.03917	1.26919
	195	1.04126	1.24949
	210	1.03866	1.24135
	225	1.06442	1.25014
	240	1.05438	1.26647
	255	1.05088	1.25133
	270	1.03954	1.26236
	285	1.03281	1.27233
	300	1.03861	1.22003
	315	1.0292	1.22812
	330	1.01875	1.21781
	345	1.01869	1.22938
	360	1.01043	1.20818
	375	1.00163	1.20827
	390	1.02015	1.18283
	405	1.01109	1.18113
	420	1.00546	1.17863
	435	0.995739	1.17058
	450	0.996764	1.16334
	465	1.00261	1.1466
	480	1.00617	1.16048
	495	1.00649	1.16427
	510	1.00456	1.15464
	525	1.00276	1.13208
	540	0.997096	1.11673
	555	0.990706	1.14437
	570	0.9834	1.14553
	585	0.999059	1.12384
	600	0.99485	1.13092
	615	0.988849	1.12545
	630	0.997138	1.10568
	645	1.16026	1.0897
	660	1.19789	1.09952
	675	1.18542	1.11498
	690	1.18483	1.12205
	705	1.14759	1.11855
	720	1.13603	1.10339
	735	1.13476	1.10811
	750	1.15313	1.15562
	765	1.15695	1.17581
	780	1.12945	1.13604
	795	1.15735	1.13102
	810	1.16563	1.11513
	825	1.2214	1.13498
	840	1.23186	1.10296
	855	1.21678	1.10775
	870	1.20677	1.09835
	885	1.2068	1.12096
	900	1.19983	1.10009
	915	1.2009	1.12279
	930	1.21609	1.1083
	945	1.21626	1.11314
	960	1.27165	1.12085
	975	1.30167	1.11797
	990	1.28096	1.1162
	1005	1.28265	1.12722
	1020	1.28652	1.12405
	1035	1.26572	1.12597
	1050	1.25185	1.1467
	1065	1.2605	1.14732
	1080	1.24881	1.12868
	1095	1.26896	1.12089
	1110	1.25083	1.1029
	1125	1.25363	1.09061
	1140	1.32839	1.10345
	1155	1.37851	1.11074
	1170	1.38747	1.12252
	1185	1.40267	1.1088
	1200	1.39932	1.1147
	1215	1.39169	1.18558
	1230	1.39155	1.17686
	1245	1.39289	1.16507
	1260	1.41094	1.14731
	1275	1.36542	1.13002
	1290	1.39085	1.11801
	1305	1.41581	1.09881
	1320	1.38995	1.07992
	1335	1.36757	1.07388
	1350	1.37855	1.07136
	1365	1.36066	1.07041
	1380	1.34614	1.05539
	1395	1.33697	1.05567
	1410	1.33039	1.05578
	1425	1.30252	1.05405
	1440	1.34034	1.05667
	1455	1.33083	1.05464
	1470	1.31543	1.04872
	1485	1.28402	1.04348
	1500	1.30637	1.02652
	1515	1.2724	1.01475
	1530	1.24307	1.01467
	1545	1.28676	1.01565
	1560	1.27232	1.01557
	1575	1.25384	1.01575
	1590	1.24391	1.01938
	1605	1.25472	1.01148
	1620	1.26366	1.03031
	1635	1.2671	1.02853
	1650	1.26283	1.00673
	1665	1.24707	1.01952
	1680	1.24653	1.01529
	1695	1.21879	1.01391
	1710	1.22793	1.01257
	1725	1.24349	1.02522
	1740	1.22388	1.03943
	1755	1.22685	1.05202
	1770	1.2285	1.08196
	1785	1.25177	1.07477
	1800	1.22287	1.07957
	1815	1.24288	1.06953
	1830	1.22757	1.08252
	1845	1.23169	1.066
	1860	1.22047	1.07099
	1875	1.21107	1.05695
	1890	1.20912	1.05217
	1905	1.21873	1.06448
	1920	1.20228	1.06696
	1935	1.20375	1.06586
	1950	1.20537	1.06496
	1965	1.20982	1.06257
	1980	1.20017	1.06686
	1995	1.19891	1.06622
